# Supplementary material for: Electron diffraction of deeply supercooled water in no man’s land
Source: Nat Commun. 2023 May 17;14:2812. doi: 10.1038/s41467-023-38520-7 (PMC10192419; doi:10.1038/s41467-023-38520-7)
Supplement: Supplementary file 3 — Source Data [file 41467_2023_38520_MOESM3_ESM.xlsx]

## Sheet: Sheet1
Positions of the first two diffraction maxima of water as a function of temperature and respective errors (standard error of the mean of five measurements) from Fig. 3 and Supplementary Fig. 10
Temperature (K)	Position Peak 1 (Å^-1)	Position Peak 2 (Å^-1)	Error Peak 1 (Å^-1)	Error Peak 2 (Å^-1)
112.5	1.7306	3.0202	0.0041	0.0081
115	1.7309	3.0213	0.004	0.0074
117.5	1.7312	3.0224	0.004	0.0067
120	1.7315	3.0235	0.0041	0.0062
122.5	1.7318	3.0246	0.0043	0.0058
125	1.7321	3.0257	0.0046	0.0056
127.5	1.7321	3.026	0.0045	0.0054
130	1.7318	3.024	0.0042	0.0055
132.5	1.7314	3.0217	0.004	0.0057
135	1.731	3.0193	0.0039	0.006
137.5	1.7307	3.0169	0.0039	0.0063
140	1.7307	3.0148	0.0042	0.0069
142.5	1.7307	3.0132	0.0047	0.0076
145	1.7318	3.0141	0.005	0.0075
147.5	1.7331	3.0151	0.0052	0.0074
150	1.7343	3.0161	0.0055	0.0073
152.5	1.7355	3.0171	0.0058	0.0073
155	1.7361	3.0178	0.0056	0.0069
157.5	1.7364	3.018	0.0051	0.0064
160	1.7357	3.0176	0.0047	0.0059
162.5	1.7346	3.0172	0.0043	0.0056
165	1.7335	3.0169	0.004	0.0053
167.5	1.7325	3.0165	0.0038	0.0052
170	1.7314	3.0163	0.0037	0.0053
172.5	1.7303	3.0165	0.0036	0.0055
175	1.73	3.0164	0.0028	0.0053
177.5	1.7305	3.0162	0.002	0.0052
180	1.731	3.0159	0.0013	0.0053
182.5	1.7314	3.0156	0.0011	0.0054
185	1.7322	3.0151	0.0016	0.0055
187.5	1.7332	3.0144	0.0023	0.0056
190	1.7339	3.0144	0.0021	0.0048
192.5	1.7345	3.0144	0.0021	0.004
195	1.735	3.0143	0.0021	0.0033
197.5	1.7355	3.0142	0.0023	0.0029
200	1.7364	3.014	0.0025	0.0028
202.5	1.7377	3.0136	0.003	0.0032
205	1.7443	3.0131	0.0009	0.0027
207.5	1.7504	3.0135	0.0027	0.0025
210	1.7543	3.0128	0.0036	0.003
212.5	1.7547	3.0115	0.0039	0.0036
215	1.7561	3.0114	0.0051	0.0035
217.5	1.7672	3.0135	0.0061	0.0031
220	1.7806	3.0155	0.0059	0.0035
222.5	1.7933	3.0165	0.006	0.0045
225	1.8058	3.0182	0.0069	0.0059
227.5	1.8182	3.0181	0.0076	0.0059
230	1.8282	3.0155	0.0081	0.0043
232.5	1.8403	3.0135	0.0086	0.0031
235	1.864	3.0128	0.0063	0.0027
237.5	1.8878	3.0121	0.0103	0.0034
240	1.8975	3.0135	0.0069	0.0026
242.5	1.9068	3.0153	0.0116	0.0027
245	1.9302	3.0174	0.0096	0.0044
247.5	1.956	3.0173	0.0064	0.0071
250	1.9763	3.0108	0.006	0.0055
252.5	1.9984	3.0034	0.0117	0.0025
255	2.0107	3.001	0.0113	0.0027
257.5	2.0023	3.0017	0.0122	0.0046
260	2.0139	3.0028	0.0084	0.0057
262.5	2.0362	3.0034	0.0075	0.0062
265	2.0436	3.0004	0.0043	0.0063
267.5	2.0471	2.9968	0.0014	0.0034
270	2.0526	2.9901	0.0041	0.005
272.5	2.0643	2.9899	0.0016	0.0041
275	2.0718	2.9906	0.0045	0.0037
277.5	2.0741	2.9845	0.0058	0.0039
280	2.0819	2.9847	0.006	0.0034
282.5	2.0855	2.9894	0.0045	0.0052
285	2.0805	2.9773	0.0016	0.004
287.5	2.0945	2.9861	0.003	0.0056
290	2.0977	2.9857	0.0046	0.0087
292.5	2.0985	2.9775	0.0029	0.0091
295	2.1103	2.98	0.0045	0.0085
297.5	2.1165	2.9809	0.0055	0.0083
300	2.1178	2.9777	0.0049	0.0094
302.5	2.1247	2.9826	0.0013	0.0088
305	2.1351	2.9861	0.0067	0.0109
307.5	2.1468	2.9826	0.0104	0.0152
310	2.1582	2.9811	0.0151	0.0184
312.5	2.1748	2.9808	0.0186	0.0211
